# Supplementary material for: How do voice acoustics affect the perceived trustworthiness of a speaker? A systematic review
Source: Front Psychol. 2025 Mar 10;16:1495456. doi: 10.3389/fpsyg.2025.1495456 (PMC11931160; doi:10.3389/fpsyg.2025.1495456)
Supplement: Supplementary file 1 [file Table_1.XLSX]

## Sheet: Domain_criteria_explanation
Domain & criteria	Scoring criteria
	2 points	Example explanation for 2 points	1 point	Example explanation for 1 point	0 points	Example explanation for zero points
Conceptual clarity domain
Definition of trust / trustworthiness	Clear and explicit definition of trust/trustworthiness provided, aligned with the study’s methodology.	Trustworthiness was defined as a combination of perceived honesty, competence, and reliability, and participants were instructed accordingly.	Implicit definition provided through context or related terms, but not explicitly stated.	The study discussed trustworthiness in terms of general positive impressions but did not provide a formal definition.	No definition or conceptual explanation of trust/trustworthiness provided.	The study relied on trustworthiness ratings without clarifying what the term means or how participants should interpret it.
Reliability domain
Reliability of acoustic measures	Acoustic features were measured using validated tools and standard methodologies (e.g., Praat, VoiceLab, MATLAB, Python libraries).	Pitch and HNR were measured using Praat software with sampling rates above 44.1kHz, and measurement methods were described.	Acoustic features were reported but lacked clarity or validated tools and methods.	Reported pitch measurements but did not specify validated tools or justify measurement choices.	Acoustic features were poorly described, or methods used were not well-established and validated, or inappropriate for the study.	Measures of pitch and intensity were vaguely mentioned, with no details about tools, methods, or validity.
Intra- and inter-rater reliability	Intra- or inter-rater agreement was explicitly reported and quantified.	Two raters scored trustworthiness, and inter-rater reliability was confirmed (ICC = 0.82).	Mentioned intra- or inter-rater reliability but did not provide evidence or statistics.	Raters assessed for reliability, but no statistical evidence (e.g., ICC) was provided.	Did not mention intra- or inter-rater reliability.	No details provided about whether or how raters were assessed for consistency.
Internal validity domain
Randomisation of stimuli	Stimuli were randomised or pseudo-randomised with clear procedures ensuring internal validity.	Listeners were presented randomised or pseudo-randomised stimuli sequences using an automated script to prevent order bias.	Randomisation or pseudo-randomisation mentioned but lacked clarity on procedures.	Stimuli randomisation or pseudo-randomisation was mentioned but not described in detail.	No mention of randomisation or pseudo-randomisation of stimuli.	Randomisation was not mentioned, or stimuli were presented in a fixed order, increasing potential bias.
Stimuli quality	Stimuli included varied, full sentences or vocal style, representative of natural speech, and were recorded under controlled conditions.	Stimuli included varied, neutral or emotional, full sentences recorded in a soundproof booth with calibrated equipment.	Stimuli included either varied, full sentences (or vocal style), or controlled recording conditions, but not both.	Stimuli included varied, full sentences – representative of natural speech – but were recorded in a quiet room without detailed control.	Stimuli either lacked both sentence variation and controlled recording conditions, or lacked sentence variation and recording conditions were not specified.	Stimuli used a single sentence type (e.g., only trustworthy tone or only isolated vowels) recorded in an uncontrolled environment with no details provided.
Listener sample size justification	Sample size justified with power analysis or an equivalent approach.	A power analysis was conducted to determine a sample size of 50 participants for a medium effect size, or it was based on past literature rationale with appropriate citation provided.	Sample size reported but not justified.	Sample size was 30 participants, but no justification for this number was provided.	Sample size not reported nor justified.	The study did not mention the number of participants nor offered any justification.
External validity domain
Speaker representativeness	Stimuli controlled for speaker diversity across two or more relevant demographic factors (e.g., different ethnicities, age-groups).	Speakers included males and females across different ethnic groups.	Speaker stimuli controlled for some diversity but were limited to a single demographic factor.	Speakers included both males and females but were all from the same age-group or cultural background.	Stimuli included homogenous speakers or were poorly representative – lacking diversity in key demographic variables – or demographic diversity not reported.	Speakers were all young adult male students.
Listener representativeness	Listener sample controlled for diversity across two or more relevant demographic factors (e.g., age, sex, ethnicity).	Recruited participants across multiple age groups and ethnic backgrounds, ensuring demographic variability.	Listener sample controlled for some diversity but was limited to a single demographic factor or lacked broad generalisability.	Recruited participants based on different ethnicities but only university students, limiting diversity in age and ethnicity.	Listener sample was homogenous or poorly representative – lacking diversity in key demographic variables – or demographic diversity not reported.	Only female university students were recruited, excluding other demographics.
Reproducibility domain
Methodological rigor	Methods were appropriate for study objectives and described clearly enough for replication.	Acoustic features were analysed appropriately, with detailed steps for stimuli preparation, experimental procedure and analyses, suitable for replication.	Methods were either appropriate but lacked clarity for replication, or clear but not fully aligned with objectives.	The study used descriptive statistics to examine trustworthiness but did not fully address hypotheses, or methods were insufficiently described for reproducibility.	Methods were poorly aligned with objectives and not described in detail for replication.	Acoustic features were analysed, but the study did not link findings to trustworthiness, and methods lacked detail for replication.

## Sheet: Findings_overview
Study	Conceptual Clarity Total (2 points max)	Reliability Total (4 points max)	Internal Validity Total (6 points max)	External Validity Total (4 points max)	Reproducibility Total (2 points max)	Grand Total	Risk of Bias
Baus et al. (2019)	1	4	4	3	2	14	Low
Belin et al. (2019)	1	3	5	2	2	13	Moderate
Deng et al. (2024)	2	2	5	2	2	13	Moderate
Elkins et al. (2012)	2	4	5	2	2	15	Low
Goodman et al. (2023)	2	4	6	2	2	16	Low
Groyecka-Bernard et al. (2022)	1	3	6	2	2	14	Low
Kim et al. (2023)	2	1	3	1	1	8	High
Klofstad et al. (2012)	1	4	5	2	2	14	Low
Lim et al. (2022)	2	1	5	2	2	12	Moderate
Mahrholz et al. (2018)	1	4	6	2	2	15	Low
Maxim et al. (2023)	1	2	5	2	2	12	Moderate
McAleer et al. (2014)	1	4	4	2	2	13	Moderate
Mileva et al. (2018)	0	4	6	2	2	14	Low
Mileva et al. (2020)	0	4	5	1	2	12	Moderate
Muralidharan et al. (2014)	2	2	2	2	1	9	Moderate
O'Connor & Barclay (2018)	1	3	5	0	2	11	Moderate
Oleszkiewicz et al. (2017)	1	2	4	3	2	12	Moderate
Ponsot et al. (2018)	1	1	3	2	1	8	High
Schirmer et al. (2020)	1	4	5	4	2	16	Low
Tolmeijer et al. (2021)	0	1	4	2	1	8	High
Torre et al. (2016)	1	2	5	2	2	12	Moderate
Torre et al. (2020)	1	2	5	2	2	12	Moderate
Tsantani et al. (2016)	1	2	4	2	2	11	Moderate
Yokoyama & Daibo (2012)	1	2	3	1	1	8	High

## Sheet: Conceptual_clarity_criteria
Study	Definition of Trust/Trustworthiness	Explanation (Definition of Trust/Trustworthiness)	Domain Total
Baus et al. (2019)	1	Implicit definition provided through context or related terms, but not explicitly stated.	1
Belin et al. (2019)	1	Implicit definition provided through context or related terms, but not explicitly stated.	1
Deng et al. (2024)	2	Clear and explicit definition of trust/trustworthiness provided, aligned with the study’s methodology.	2
Elkins et al. (2012)	2	Clear and explicit definition of trust/trustworthiness provided, aligned with the study’s methodology.	2
Goodman et al. (2023)	2	Clear and explicit definition of trust/trustworthiness provided, aligned with the study’s methodology.	2
Groyecka-Bernard et al. (2022)	1	Implicit definition provided through context or related terms, but not explicitly stated.	1
Kim et al. (2023)	2	Clear and explicit definition of trust/trustworthiness provided, aligned with the study’s methodology.	2
Klofstad et al. (2012)	1	Implicit definition provided through context or related terms, but not explicitly stated.	1
Lim et al. (2022)	2	Clear and explicit definition of trust/trustworthiness provided, aligned with the study’s methodology.	2
Mahrholz et al. (2018)	1	Implicit definition provided through context or related terms, but not explicitly stated.	1
Maxim et al. (2023)	1	Implicit definition provided through context or related terms, but not explicitly stated.	1
McAleer et al. (2014)	1	Implicit definition provided through context or related terms, but not explicitly stated.	1
Mileva et al. (2018)	0	No definition or conceptual explanation of trust/trustworthiness provided.	0
Mileva et al. (2020)	0	No definition or conceptual explanation of trust/trustworthiness provided.	0
Muralidharan et al. (2014)	2	Clear and explicit definition of trust/trustworthiness provided, aligned with the study’s methodology.	2
O'Connor & Barclay (2018)	1	Implicit definition provided through context or related terms, but not explicitly stated.	1
Oleszkiewicz et al. (2017)	1	Implicit definition provided through context or related terms, but not explicitly stated.	1
Ponsot et al. (2018)	1	Implicit definition provided through context or related terms, but not explicitly stated.	1
Schirmer et al. (2020)	1	Implicit definition provided through context or related terms, but not explicitly stated.	1
Tolmeijer et al. (2021)	0	No definition or conceptual explanation of trust/trustworthiness provided.	0
Torre et al. (2016)	1	Implicit definition provided through context or related terms, but not explicitly stated.	1
Torre et al. (2020)	1	Implicit definition provided through context or related terms, but not explicitly stated.	1
Tsantani et al. (2016)	1	Implicit definition provided through context or related terms, but not explicitly stated.	1
Yokoyama & Daibo (2012)	1	Implicit definition provided through context or related terms, but not explicitly stated.	1

## Sheet: Reliability_criteria
Study	Reliability of Acoustic Measures	Explanation (Reliability of Acoustic Measures)	Intra- and Inter-Rater Reliability	Explanation (Intra- and Inter-Rater Reliability)	Domain Total
Baus et al. (2019)	2	Acoustic features were measured using validated tools and standard methodologies (e.g., Praat, VoiceLab, MATLAB, Python libraries).	2	Intra- or inter-rater agreement was explicitly reported and quantified.	4
Belin et al. (2019)	2	Acoustic features were measured using validated tools and standard methodologies (e.g., Praat, VoiceLab, MATLAB, Python libraries).	1	Mentioned intra- or inter-rater reliability but did not provide evidence or statistics.	3
Deng et al. (2024)	2	Acoustic features were measured using validated tools and standard methodologies (e.g., Praat, VoiceLab, MATLAB, Python libraries).	0	Did not mention intra- or inter-rater reliability.	2
Elkins et al. (2012)	2	Acoustic features were measured using validated tools and standard methodologies (e.g., Praat, VoiceLab, MATLAB, Python libraries).	2	Intra- or inter-rater agreement was explicitly reported and quantified.	4
Goodman et al. (2023)	2	Acoustic features were measured using validated tools and standard methodologies (e.g., Praat, VoiceLab, MATLAB, Python libraries).	2	Intra- or inter-rater agreement was explicitly reported and quantified.	4
Groyecka-Bernard et al. (2022)	1	Acoustic features were reported but lacked clarity or validated tools and methods.	2	Intra- or inter-rater agreement was explicitly reported and quantified.	3
Kim et al. (2023)	1	Acoustic features were reported but lacked clarity or validated tools and methods.	0	Did not mention intra- or inter-rater reliability.	1
Klofstad et al. (2012)	2	Acoustic features were measured using validated tools and standard methodologies (e.g., Praat, VoiceLab, MATLAB, Python libraries).	2	Intra- or inter-rater agreement was explicitly reported and quantified. Albeit, non-standard methods were used.	4
Lim et al. (2022)	1	Acoustic features were reported but lacked clarity or validated tools and methods.	0	Did not mention intra- or inter-rater reliability.	1
Mahrholz et al. (2018)	2	Acoustic features were measured using validated tools and standard methodologies (e.g., Praat, VoiceLab, MATLAB, Python libraries).	2	Intra- or inter-rater agreement was explicitly reported and quantified.	4
Maxim et al. (2023)	2	Acoustic features were measured using validated tools and standard methodologies (e.g., Praat, VoiceLab, MATLAB, Python libraries).	0	Did not mention intra- or inter-rater reliability.	2
McAleer et al. (2014)	2	Acoustic features were measured using validated tools and standard methodologies (e.g., Praat, VoiceLab, MATLAB, Python libraries).	2	Intra- or inter-rater agreement was explicitly reported and quantified.	4
Mileva et al. (2018)	2	Acoustic features were measured using validated tools and standard methodologies (e.g., Praat, VoiceLab, MATLAB, Python libraries).	2	Intra- or inter-rater agreement was explicitly reported and quantified.	4
Mileva et al. (2020)	2	Acoustic features were measured using validated tools and standard methodologies (e.g., Praat, VoiceLab, MATLAB, Python libraries).	2	Intra- or inter-rater agreement was explicitly reported and quantified. Used Cronbach's alpha.	4
Muralidharan et al. (2014)	2	Acoustic features were measured using validated tools and standard methodologies (e.g., Praat, VoiceLab, MATLAB, Python libraries).	0	Did not mention intra- or inter-rater reliability.	2
O'Connor & Barclay (2018)	2	Acoustic features were measured using validated tools and standard methodologies (e.g., Praat, VoiceLab, MATLAB, Python libraries).	1	Mentioned intra- or inter-rater reliability but did not provide evidence or statistics.	3
Oleszkiewicz et al. (2017)	2	Acoustic features were measured using validated tools and standard methodologies (e.g., Praat, VoiceLab, MATLAB, Python libraries).	0	Did not mention intra- or inter-rater reliability.	2
Ponsot et al. (2018)	1	Acoustic features were reported but lacked clarity or validated tools and methods.	0	Did not mention intra- or inter-rater reliability.	1
Schirmer et al. (2020)	2	Acoustic features were measured using validated tools and standard methodologies (e.g., Praat, VoiceLab, MATLAB, Python libraries).	2	Intra- or inter-rater agreement was explicitly reported and quantified. Used intraclass correlation coefficients (ICC).	4
Tolmeijer et al. (2021)	1	Acoustic features were reported but lacked clarity or validated tools and methods.	0	Did not mention intra- or inter-rater reliability.	1
Torre et al. (2016)	2	Acoustic features were measured using validated tools and standard methodologies (e.g., Praat, VoiceLab, MATLAB, Python libraries).	0	Did not mention intra- or inter-rater reliability.	2
Torre et al. (2020)	2	Acoustic features were measured using validated tools and standard methodologies (e.g., Praat, VoiceLab, MATLAB, Python libraries).	0	Did not mention intra- or inter-rater reliability.	2
Tsantani et al. (2016)	2	Acoustic features were measured using validated tools and standard methodologies (e.g., Praat, VoiceLab, MATLAB, Python libraries).	0	Did not mention intra- or inter-rater reliability.	2
Yokoyama & Daibo (2012)	2	Acoustic features were measured using validated tools and standard methodologies (e.g., Praat, VoiceLab, MATLAB, Python libraries).	0	Did not mention intra- or inter-rater reliability.	2

## Sheet: Internal_validity_criteria
Study	Randomisation of Stimuli	Explanation (Randomisation of Stimuli)	Stimuli Quality	Explanation (Stimuli Quality)	Listener Sample Size Justification	Explanation (Listener Sample Size Justification)	Domain Total
Baus et al. (2019)	2	Stimuli were randomised or pseudo-randomised with clear procedures ensuring internal validity.	1	Stimuli included either varied, full sentences (or vocal style), or controlled recording conditions, but not both.	1	Sample size reported but not justified.	4
Belin et al. (2019)	2	Stimuli were randomised or pseudo-randomised with clear procedures ensuring internal validity.	2	Stimuli included varied, full sentences or vocal style representative of natural speech and were recorded under controlled conditions.	1	Sample size reported but not justified.	5
Deng et al. (2024)	2	Stimuli were randomised or pseudo-randomised with clear procedures ensuring internal validity.	2	Stimuli included varied, full sentences or vocal style representative of natural speech and were recorded under controlled conditions.	1	Sample size reported but not justified.	5
Elkins et al. (2012)	2	Stimuli were randomised or pseudo-randomised with clear procedures ensuring internal validity.	2	Stimuli included varied, full sentences or vocal style representative of natural speech and were recorded under controlled conditions.	1	Sample size reported but not justified.	5
Goodman et al. (2023)	2	Stimuli were randomised or pseudo-randomised with clear procedures ensuring internal validity.	2	Stimuli included varied, full sentences or vocal style representative of natural speech and were recorded under controlled conditions.	2	Sample size justified with power analysis or equivalent method.	6
Groyecka-Bernard et al. (2022)	2	Stimuli were randomised or pseudo-randomised with clear procedures ensuring internal validity.	2	Stimuli included varied, full sentences or vocal style representative of natural speech and were recorded under controlled conditions.	2	Sample size justified with power analysis or equivalent method.	6
Kim et al. (2023)	1	Randomisation or pseudo-randomisation mentioned but lacked clarity on procedures.	1	Stimuli included either varied, full sentences (or vocal style), or controlled recording conditions, but not both.	1	Sample size reported but not justified.	3
Klofstad et al. (2012)	2	Stimuli were randomised or pseudo-randomised with clear procedures ensuring internal validity.	2	Stimuli included varied, full sentences or vocal style representative of natural speech and were recorded under controlled conditions.	1	Sample size reported but not justified.	5
Lim et al. (2022)	2	Stimuli were randomised or pseudo-randomised with clear procedures ensuring internal validity.	2	Stimuli included varied, full sentences or vocal style representative of natural speech and were recorded under controlled conditions.	1	Sample size reported but not justified.	5
Mahrholz et al. (2018)	2	Stimuli were randomised or pseudo-randomised with clear procedures ensuring internal validity.	2	Stimuli included varied, full sentences or vocal style representative of natural speech and were recorded under controlled conditions.	2	Sample size justified with power analysis or equivalent method.	6
Maxim et al. (2023)	2	Stimuli were randomised or pseudo-randomised with clear procedures ensuring internal validity.	2	Stimuli included varied, full sentences or vocal style representative of natural speech and were recorded under controlled conditions.	1	Sample size reported but not justified.	5
McAleer et al. (2014)	2	Stimuli were randomised or pseudo-randomised with clear procedures ensuring internal validity.	1	Stimuli included either varied, full sentences (or vocal style), or controlled recording conditions, but not both.	1	Sample size reported but not justified.	4
Mileva et al. (2018)	2	Stimuli were randomised or pseudo-randomised with clear procedures ensuring internal validity.	2	Stimuli included varied, full sentences or vocal style representative of natural speech and were recorded under controlled conditions.	2	Sample size justified with power analysis or equivalent method.	6
Mileva et al. (2020)	2	Stimuli were randomised or pseudo-randomised with clear procedures ensuring internal validity.	1	Stimuli included either varied, full sentences (or vocal style), or controlled recording conditions, but not both.	2	Sample size justified with power analysis or equivalent method.	5
Muralidharan et al. (2014)	0	No randomisation or pseudo-randomisation of stimuli was described.	1	Stimuli included either varied, full sentences (or vocal style), or controlled recording conditions, but not both.	1	Sample size reported but not justified.	2
O'Connor & Barclay (2018)	2	Stimuli were randomised or pseudo-randomised with clear procedures ensuring internal validity.	1	Stimuli included either varied, full sentences (or vocal style), or controlled recording conditions, but not both.	2	Sample size justified with power analysis or equivalent method.	5
Oleszkiewicz et al. (2017)	2	Stimuli were randomised or pseudo-randomised with clear procedures ensuring internal validity.	1	Stimuli included either varied, full sentences (or vocal style), or controlled recording conditions, but not both.	1	Sample size reported but not justified.	4
Ponsot et al. (2018)	1	Randomisation or pseudo-randomisation mentioned but lacked clarity on procedures.	1	Stimuli included either varied, full sentences (or vocal style), or controlled recording conditions, but not both.	1	Sample size reported but not justified.	3
Schirmer et al. (2020)	2	Stimuli were randomised or pseudo-randomised with clear procedures ensuring internal validity.	2	Stimuli included varied, full sentences or vocal style representative of natural speech and were recorded under controlled conditions.	1	Sample size reported but not justified.	5
Tolmeijer et al. (2021)	1	Randomisation or pseudo-randomisation mentioned but lacked clarity on procedures.	2	Stimuli included varied, full sentences or vocal style representative of natural speech and were recorded under controlled conditions.	1	Sample size reported but not justified.	4
Torre et al. (2016)	2	Stimuli were randomised or pseudo-randomised with clear procedures ensuring internal validity.	2	Stimuli included varied, full sentences or vocal style representative of natural speech and were recorded under controlled conditions.	1	Sample size reported but not justified.	5
Torre et al. (2020)	2	Stimuli were randomised or pseudo-randomised with clear procedures ensuring internal validity.	2	Stimuli included varied, full sentences or vocal style representative of natural speech and were recorded under controlled conditions.	1	Sample size reported but not justified.	5
Tsantani et al. (2016)	2	Stimuli were randomised or pseudo-randomised with clear procedures ensuring internal validity.	1	Stimuli included either varied, full sentences (or vocal style), or controlled recording conditions, but not both.	1	Sample size reported but not justified.	4
Yokoyama & Daibo (2012)	0	No randomisation or pseudo-randomisation of stimuli was described.	2	Stimuli included varied, full sentences or vocal style representative of natural speech and were recorded under controlled conditions.	1	Sample size reported but not justified.	3

## Sheet: External_validity_criteria
Study	Speaker Representativeness	Explanation (Speaker Representativeness)	Listener Representativeness	Explanation (Listener Representativeness)	Domain Total
Baus et al. (2019)	2	Stimuli controlled for speaker diversity across two or more relevant demographic factors (e.g., different ethnicities, age-groups).	1	Listener sample controlled for some diversity but was limited to a single demographic factor or lacked broad generalisability.	3
Belin et al. (2019)	1	Speaker stimuli controlled for some diversity but were limited to a single demographic factor.	1	Listener sample controlled for some diversity but was limited to a single demographic factor or lacked broad generalisability.	2
Deng et al. (2024)	1	Speaker stimuli controlled for some diversity but were limited to a single demographic factor.	1	Listener sample controlled for some diversity but was limited to a single demographic factor or lacked broad generalisability.	2
Elkins et al. (2012)	1	Speaker stimuli controlled for some diversity but were limited to a single demographic factor.	1	Listener sample controlled for some diversity but was limited to a single demographic factor or lacked broad generalisability.	2
Goodman et al. (2023)	1	Speaker stimuli controlled for some diversity but were limited to a single demographic factor.	1	Listener sample controlled for some diversity but was limited to a single demographic factor or lacked broad generalisability.	2
Groyecka-Bernard et al. (2022)	1	Speaker stimuli controlled for some diversity but were limited to a single demographic factor.	1	Listener sample controlled for some diversity but was limited to a single demographic factor or lacked broad generalisability.	2
Kim et al. (2023)	0	Stimuli included homogenous speakers or were poorly representative – lacking diversity in key demographic variables – or demographic diversity not reported.	1	Listener sample controlled for some diversity but was limited to a single demographic factor or lacked broad generalisability.	1
Klofstad et al. (2012)	1	Speaker stimuli controlled for some diversity but were limited to a single demographic factor.	1	Listener sample controlled for some diversity but was limited to a single demographic factor or lacked broad generalisability.	2
Lim et al. (2022)	1	Speaker stimuli controlled for some diversity but were limited to a single demographic factor.	1	Listener sample controlled for some diversity but was limited to a single demographic factor or lacked broad generalisability.	2
Mahrholz et al. (2018)	1	Speaker stimuli controlled for some diversity but were limited to a single demographic factor.	1	Listener sample controlled for some diversity but was limited to a single demographic factor or lacked broad generalisability.	2
Maxim et al. (2023)	0	Stimuli included homogenous speakers or were poorly representative – lacking diversity in key demographic variables – or demographic diversity not reported.	2	Listener sample controlled for diversity across two or more relevant demographic factors (e.g., age, sex, ethnicity).	2
McAleer et al. (2014)	1	Speaker stimuli controlled for some diversity but were limited to a single demographic factor.	1	Listener sample controlled for some diversity but was limited to a single demographic factor or lacked broad generalisability.	2
Mileva et al. (2018)	1	Speaker stimuli controlled for some diversity but were limited to a single demographic factor.	1	Listener sample controlled for some diversity but was limited to a single demographic factor or lacked broad generalisability.	2
Mileva et al. (2020)	1	Speaker stimuli controlled for some diversity but were limited to a single demographic factor.	0	Listener sample was homogenous or poorly representative – lacking diversity in key demographic variables – or demographic diversity not reported. 7 male listeners out of 99.	1
Muralidharan et al. (2014)	1	Speaker stimuli controlled for some diversity but were limited to a single demographic factor.	1	Listener sample controlled for some diversity but was limited to a single demographic factor or lacked broad generalisability.	2
O'Connor & Barclay (2018)	0	Stimuli included homogenous speakers or were poorly representative – lacking diversity in key demographic variables – or demographic diversity not reported. All male speakers.	0	Listener sample was homogenous or poorly representative – lacking diversity in key demographic variables – or demographic diversity not reported. All female students.	0
Oleszkiewicz et al. (2017)	1	Speaker stimuli controlled for some diversity but were limited to a single demographic factor.	2	Listener sample controlled for diversity across two or more relevant demographic factors (e.g., age, sex, ethnicity).	3
Ponsot et al. (2018)	1	Speaker stimuli controlled for some diversity but were limited to a single demographic factor.	1	Listener sample controlled for some diversity but was limited to a single demographic factor or lacked broad generalisability.	2
Schirmer et al. (2020)	2	Stimuli controlled for speaker diversity across two or more relevant demographic factors (e.g., different ethnicities, age-groups).	2	Listener sample controlled for diversity across two or more relevant demographic factors (e.g., age, sex, ethnicity).	4
Tolmeijer et al. (2021)	1	Speaker stimuli controlled for some diversity but were limited to a single demographic factor.	1	Listener sample controlled for some diversity but was limited to a single demographic factor or lacked broad generalisability.	2
Torre et al. (2016)	1	Speaker stimuli controlled for some diversity but were limited to a single demographic factor.	1	Listener sample controlled for some diversity but was limited to a single demographic factor or lacked broad generalisability.	2
Torre et al. (2020)	1	Speaker stimuli controlled for some diversity but were limited to a single demographic factor.	1	Listener sample controlled for some diversity but was limited to a single demographic factor or lacked broad generalisability.	2
Tsantani et al. (2016)	1	Speaker stimuli controlled for some diversity but were limited to a single demographic factor.	1	Listener sample controlled for some diversity but was limited to a single demographic factor or lacked broad generalisability.	2
Yokoyama & Daibo (2012)	0	Stimuli included homogenous speakers or were poorly representative – lacking diversity in key demographic variables – or demographic diversity not reported. One female speaker.	1	Listener sample controlled for some diversity but was limited to a single demographic factor or lacked broad generalisability.	1

## Sheet: Reproducibility_criteria
Study	Methodological Rigor	Explanation (Methodological Rigor)	Domain Total
Baus et al. (2019)	2	Methods were appropriate for study objectives and described clearly enough for replication.	2
Belin et al. (2019)	2	Methods were appropriate for study objectives and described clearly enough for replication.	2
Deng et al. (2024)	2	Methods were appropriate for study objectives and described clearly enough for replication.	2
Elkins et al. (2012)	2	Methods were appropriate for study objectives and described clearly enough for replication.	2
Goodman et al. (2023)	2	Methods were appropriate for study objectives and described clearly enough for replication.	2
Groyecka-Bernard et al. (2022)	2	Methods were appropriate for study objectives and described clearly enough for replication.	2
Kim et al. (2023)	1	Methods were either appropriate but lacked clarity, or clear but not fully aligned with objectives.	1
Klofstad et al. (2012)	2	Methods were appropriate for study objectives and described clearly enough for replication.	2
Lim et al. (2022)	2	Methods were appropriate for study objectives and described clearly enough for replication.	2
Mahrholz et al. (2018)	2	Methods were appropriate for study objectives and described clearly enough for replication.	2
Maxim et al. (2023)	2	Methods were appropriate for study objectives and described clearly enough for replication.	2
McAleer et al. (2014)	2	Methods were appropriate for study objectives and described clearly enough for replication.	2
Mileva et al. (2018)	2	Methods were appropriate for study objectives and described clearly enough for replication.	2
Mileva et al. (2020)	2	Methods were appropriate for study objectives and described clearly enough for replication.	2
Muralidharan et al. (2014)	1	Methods were either appropriate but lacked clarity, or clear but not fully aligned with objectives.	1
O'Connor & Barclay (2018)	2	Methods were appropriate for study objectives and described clearly enough for replication.	2
Oleszkiewicz et al. (2017)	2	Methods were appropriate for study objectives and described clearly enough for replication.	2
Ponsot et al. (2018)	1	Methods were either appropriate but lacked clarity, or clear but not fully aligned with objectives.	1
Schirmer et al. (2020)	2	Methods were appropriate for study objectives and described clearly enough for replication.	2
Tolmeijer et al. (2021)	1	Methods were either appropriate but lacked clarity, or clear but not fully aligned with objectives.	1
Torre et al. (2016)	2	Methods were appropriate for study objectives and described clearly enough for replication.	2
Torre et al. (2020)	2	Methods were appropriate for study objectives and described clearly enough for replication.	2
Tsantani et al. (2016)	2	Methods were appropriate for study objectives and described clearly enough for replication.	2
Yokoyama & Daibo (2012)	1	Methods were either appropriate but lacked clarity, or clear but not fully aligned with objectives.	1
